# Supplementary material for: LncRNA TINCR impairs the efficacy of immunotherapy against breast cancer by recruiting DNMT1 and downregulating MiR-199a-5p via the STAT1–TINCR-USP20-PD-L1 axis
Source: Cell Death Dis. 2023 Feb 1;14(2):76. doi: 10.1038/s41419-023-05609-2 (PMC9892521; doi:10.1038/s41419-023-05609-2)
Supplement: Supplementary file 11 — table S8 [file 41419_2023_5609_MOESM11_ESM.xlsx]

## Sheet: Sheet1
Specimen Number	Specimen library Number	Medical Record Number	Pathology Number	Molecular Subtype	Age at diagnosis	T(cm) AJCC tumor pathologic	N	M	TNM	ER	PR	HER-2	Ki-67（%）	P53
CA 1000266	HMU31000266J07RC3	434458	1013279	LB1	39	2.2*4.6	0.8*1.2	-	T2N1M0	+	+	+	20	-
CA 1000282	HMU31000282J07RC3	435702	1013941	LB2	51	2.0*2.6	1.6*2.3	-	T2N1M0	2+	-	3+	40	+
CA 1001070	HMU31001070J07RC3	448402	1026118	LB1	40	1.8*2.4	-	-	T2N0M0	+	-	-	10	-
CA 1001212	HMU31001212J07RC3	449622	1027224	HER2	56	3.0*2.8	3.0*2.1	-	T2N1M0	-	-	3+	40	1+
CA 1001406	HMU31001406J07RC3	449972	1100998	LB1	32	3.2*3.0	1.7*1.6	-	T2N1M0	+	+	1+	20	-
CA 1001434	HMU31001434J07RC3	451197	1101010	TNB	49	1.7*2.4	1.5*1.9	-	T2N1M0	-	-	-	20	-
CA 1001895	HMU31001895J07RC3	452135	1103528	HER2	56	1.6*1.6	-	-	T1N0M0	-	-	2+	20	2+
CA 1002021	HMU31002021J07RC3	454606	1104421	LB2	55	1.3*3.1	1.1*0.6	-	T2N1M0	+	-	3+	20	+
CA 1002082	HMU31002082J07RC3	456014	1104967	HER2	46	1.6*2.6	1.0*1.6	-	T2N1M0	-	-	3+	20	+
CA 1002204	HMU31002204J07RC3	456695	1106031	TNB	47	2.6*2.4	1.0*0.6	-	T2N1M0	-	-	-	40	-
CA 1002440	HMU31002440J07RC3	458187	1108722	LB2	40	1.5*1.1	-	-	T1N0M0	+	+	2+	8	-
CA 1100038	HMU31100038J07RC1	460971	1111087	LB2	55	1.9*2.0	-	-	T2N0M0	+	+	2-3+	15	-
CA 1100073	HMU31100073J07RC1	462048	1111264	TNB	56	1.3*1.5	0.6*1.1	-	T1N1M0	-	-	-	40	1+
CA 1100045	HMU31100045J07RC1	462221	1111801	TNB	49	2.5*2.6	0.5*0.5	-	T2N1MO	-	-	-	40	2+
CA 1100123	HMU31100123J07RC1	462482	1112341	LB2	42	1.8*2.4	1.4*0.8	-	T2N1M0	+	+	3+	30	-
CA 1100098	HMU31100098J07RC1	462999	1112424	HER-2	50	1.0*1.4	1.0*1.3	-	T1N1M0	-	-	3+	30	1+
CA 1100240	HMU31100240J07RC1	463556	1114897	LA	53	2.7*1.7	1.9*1.0	-	T2N1MO	+	+	-	<1	-
CA 1200113	HMU31200113J07RC1	501896	1221498	LA	45	1.5*2.1	0.8*1.5	-	T2N1MO	+	+	1+	8	-
CA 1200122	HMU31200122J07RC1	502382	1221805	LB2	59	1.6*1.2	1.4*0.8	-	T1N1M0	+	+	3+	20	2+
CA 1200125	HMU31200125J07RC1	504426	1221872	HER-2	57	2.9*2.0	1.4*1.0	-	T2N1M0	-	-	3+	40	3+
CA 1200129	HMU31200129J07RC1	502424	1221890	HER-2	55	2.7*2.3		-	T2N3MO	-	-	3+	20	-
CA 1200145	HMU31200145J07RC1	504371	1222512	HER-2	55	2.3*1.6	1.2*0.6	-	T2N1M0	-	-	3+	10	1+
CA 1200149	HMU31200149J07RC1	504121	1222712	TNB	55	1.8*1.7	-	-	T1N0M0	-	-	2+	25	-
CA 1200158	HMU31200158J07RC1	503541	1222885	LB2	53	2.4*1.9*2.8	1.2*0.6	-	T2N1M0	+	+	3+	20	2+
CA 1200169	HMU31200169J07RC1	503675	1223387	LA	46	2.0*1.4	1.2*0.7	-	T2N1M0	+	+	1+	5	-
CA 1200175	HMU31200175J07RC1	505565	1223558	LB2	39	1.9*1.4	1.0*0.7	-	T1N1M0	+	+	3+	20	-
CA 1200186	HMU31200186J07RC1	505011	1223842	LA	46	2.3*1.0	-	-	T2N0M0	+	+	1+	5	-
CA 1200187	HMU31200187J07RC1	505093	1223846	TNB	69	7.5*5.3	-	-	T3N0M0	-	-	-	50	-
CA 1200185	HMU31200185J07RC1	503700	1223850	TNB	44	1.1*1.6	0.6*1.1	-	T1N1M0	-	-	1+	60	-
CA 1200204	HMU31200204J07RC1	505844	1224420	HER-2	54	1.3*1.7	0.5*0.9	-	T1N1M0	-	-	3+	20	1+
CA 1200211	HMU31200211J07RC1	505795	1224951	TNB	43	3.0*2.6	-	-	T2N0M0	-	-	-	30	-
CA 1200253	HMU31200253J07RC1	508151	1226645	HER-2	43	2.1*1.3	1.3*0.6	-	T2N1M0	-	-	3+	15	2+
CA 1200259	HMU31200259J07RC1	507497	1226813	LA	54	2.3*1.5	1.8*0.8	-	T2N1M0	+	+	-	10	-
CA 1200270	HMU31200270J07RC1	507591	1227317	LA	41	1.6*2.1*1.7	1.0*0.5	-	T2N1M0	+	+	-	5	-
CA 1200287	HMU31200287J07RC1	507700	1228142	LB2	39	4.8*3.1	1.3*0.7	-	T2N1M0	+	+	3+	<8	-
CA 1200296	HMU31200291J07RC1	508009	1228435	HER-2	46	2.2*1.5*1.7	1.7*0.8	-	T2N1M0	-	-	3+	20	1+
CA 1200364	HMU31200364J07RC1	512622	1231594	TNB	49	2.9*1.6	-	-	T2N0M0	-	-	-	10	-
CA 1200410	HMU31200410J07RC1	490960	1232875	TNB	47	1.7*1.3	1.0*0.7	-	T1N1M0	-	-	-	30	1+
CA 130131	HMU3130131J07RC1	518135	1304705	HER-2	58	1.4*1.3	-	-	T1N0M0	-	-	3+	60	3+
CA 130162	HMU3130162J07RC1	519736	1305566	TNB	50	1.8*2.8	2.4*1.7	-	T2N1MO	-	-	-	15	-
CA 130181	HMU3130181J07RC1	519957	1305917	HER-2	58	2.1*1.1	-	-	T2N0M0	-	-	3+	10	-
CA 1300229	HMU3130229J07RC1	520084	1307793	LA	64	2.0*1.6	1.1*0.6	-	T2N1M0	+	+	1+	5	-
CA 130238	HMU3130238J07RC1	521012	1307937	LB1	37	0.7*1.0	-	-	T1N0M0	+	+	2+	20	-
CA 130256	HMU3130256J07RC1	520382	1308778	HER-2	53	1.9*1.3	-	-	T1N0M0	-	-	3+	15	2+
CA 130276	HMU3130276J07RP1	522396	1309684	LB1	57	3.0*3.1	2.3*2.2	-	T2N1MO	+	+	1+	15	-
CA 130285	HMU3130285J07RC1	523947	1310062	LB1	45	3.3*.3.3	2.5*1.7	-	T2N1MO	+	+	-	20	-
CA 130295	HMU3130295J07RC1	525719	1310933	HER-2	42	2.2*1.3*2.2	-	-	T2N0M0	-	-	3+	20	1+
CA 1300347	HMU31300347J07RC1	526979	1312896	TNB	51	2.9*2.1	1.2*0.7	-	T2N1MO	-	-	-	40	3+
CA 1300426	HMU31300426J07RC1	528991	1316236	TNB	40	3.4*2.4	3.2*2.2	-	T2N1MO	-	-	1+	70	3+
CA 1300459	HMU31300459J07RC1	529441	1317173	LB2	44	2.7*2.2	1.3*0.6	-	T2N1M0	+	-	3+	30	3+
CA 1300466	HMU31300466J07RC1	530237	1317357	LB2	55	1.6*1.4	1.2*0.8	-	T1N1M0	+	-	3+	10	-
CA 1300479	HMU31300479J07RC1	532423	1317784	TNB	51	1.4*1.7	0.6*1.0	-	T1N1M0	-	-	-	20	-
CA 1300489	HMU31300489J07RC1	532253	1318108	TNB	64	2.0*2.7	0.6*1.1	-	T2N1MO	-	-	-	40	-
CA 1300513	HMU31300513J07RC1	529676	1319091	LB2	51	2.1*3.4	0.9*1.5	-	T2N1M0	+	+	3+	50	-
CA 1300516	HMU31300516J07RC1	531540	1319366	TNB	72	2.5*3.3	1.0*1.4	-	T2N1MO	-	-	1+	20	-
CA 1300578	HMU31300578J07RC1	536406	1322103	HER-2	59	1.6*2.7	0.6*1.1	-	T2N1M0	-	-	3+	20	-
CA 1300629	HMU31300629J07RC1	535642	1323700	TNB	74	1.7*1.5	1.0*0.8	-	T1N1M0	-	-	-	50	3+
CA 1300650	HMU31300650J07RC1	535663	1324768	HER-2	58	2.0*2.6	0.9*1.4	-	T2N1M0	-	-	3+	30	3+
CA 1300669	HMU31300669J07RC1	539131	1325379	LB2	37	2.0*1.2	-	-	T2N0M0	+	+	2+	20	-
CA 1300778	HMU31300778J07RC1	544475	1330963	LB1	52	1.7*0.8	-	-	T1N0M0	+	+	2+	＜1	-
CA 1300789	HMU31300789J07RC1	544410	1331476	HER-2	50	2.3*1.0	-	-	T2N0M0	-	-	3+	60	-
CA 1300792	HMU31300792J07RC1	544106	1331865	HER-2	48	1.8*2.1	-	-	T2N0M0	-	-	3+	10	1+
CA 1300812	HMU31300812J07RC1	545759	1333641	HER-2	49	1.4*1.5	-	-	T1N0M0	-	-	3+	30	-
CA 1300857	HMU31300857J07RC1	548878	1336548	LB1	54	2.4*1.3	-	-	T2N0M0	+	+	2+	20	-
CA 1400054	HMU31400054J07RC1	552281	1403387	TNB	43	1.9*1.1	-	-	T1N0M0	-	-	1+	10	1+
CA 1400129	HMU31400107J07RC1	556095	1405667	HER-2	48	2.9*1.8	0.9*0.6	-	T2N1M0	-	-	3+	30	-
CA 1400129	HMU31400129J07RC1	556453	1406585	HER-2	51	2.7*3.5	1.3*0.8	-	T2N1M0	-	-	3+	40	2+
CA 1400162	HMU31400162J07RC1	557421	1408382	HER-2	47	1.4*0.9	0.8*0.3	-	T1N1M0	-	-	3+	50	2+
CA 1400253	HMU31400253J07RC1	562192	1413331	TNB	54	3.0*1.3	1.5*0.4	-	T2N1MO	-	-	1+	60	+
CA 1400269	HMU31400269J07RC1	562862	1414094	TNB	51	2.1*1.1	1.4*0.7	-	T2N1MO	-	-	-	70	-
CA 1400380	HMU31400380J07RC1	568810	1419416	TNB	47	1.2*1.3	1.9*1.4	-	T1N1M0	-	-	-	>60	-
CA 1400409	HMU31400409J07RC1	569208	1420952	HER-2	50	2.9*1.7	1.9*1.1	-	T2N1M0	-	-	3+	20	2+
